# Supplementary material for: Effects of Health-Related Behaviors and Changes on Successful Aging among Indonesian Older People
Source: Int J Environ Res Public Health. 2022 May 13;19(10):5952. doi: 10.3390/ijerph19105952 (PMC9141271; doi:10.3390/ijerph19105952)
Supplement: Supplementary file 1 [file ijerph-19-05952-s001.zip]

Archive with 1 entries (1 files):
- ijerph-1709820-supplementary.pdf
